# Supplementary material for: The risk of radiation-associated second cancer in patients with cervical cancer following radiotherapy from 1975 to 2019
Source: Oncologist. 2025 Oct 10;30(11):oyaf334. doi: 10.1093/oncolo/oyaf334 (PMC12611298; doi:10.1093/oncolo/oyaf334)
Supplement: oyaf334_Supplementary_Data [file oyaf334_supplementary_data.zip]

Archive with 11 entries (11 files):
- Supplementary Figure 3.docx
- Supplementary Figure 4.docx
- Supplementary Figure 5.docx
- Supplementary Figure 6.docx
- Supplementary Figure 7.docx
- Supplementary Figure 8.docx
- Supplementary Figure 9.docx
- Supplementary Figure 10.docx
- Supplementary Tables.docx
- Supplementary Figure 1.docx
- Supplementary Figure 2.docx
